# Supplementary material for: The variants of polymyxin susceptibility in different species of genus Aeromonas
Source: Front Microbiol. 2022 Oct 25;13:1030564. doi: 10.3389/fmicb.2022.1030564 (PMC9642839; doi:10.3389/fmicb.2022.1030564)
Supplement: Supplementary file 1 [file Table_1.XLSX]

## Sheet: PhoP
the mutation of PhoP protein
			unknown		REC									unknown	Trans_reg_c				unknown
			1	2	23	29	33	37	39	40	69	70	74	131	151	152	153	210	227	229
ad	>128	L6-5-2	M	I	T	Q	H	S	Q	V	R	Q	Q	R	T	P	V	T	S	N
	>128	M8-9-4	M	I	T	Q	H	S	Q	V	R	Q	Q	R	T	P	V	I	S	N
	>128	S4-6-1	M	I	T	Q	H	S	Q	V	R	Q	Q	R	T	P	V	T	S	S
	>128	S5-4-1	M	I	T	Q	H	S	Q	V	R	Q	Q	R	T	P	V	T	S	N
ac	1	L2-1-5	-	-	T	Q	H	S	Q	V	S	R	Q	R	E	V	T	L	S	S
	1	L9-6-5	-	-	T	Q	Y	N	Q	V	T	R	Q	R	E	V	T	S	A	S
	2	L7-10-5	-	-	T	Q	Y	N	Q	V	T	R	Q	R	E	V	T	S	A	S
	1	M6-2-1	-	-	T	Q	Y	N	Q	V	T	R	Q	R	E	V	T	S	A	S
av	2	L9-2-4	M	T	S	D	Y	Q	G	I	R	Q	R	K	E	V	A	T	S	N
	1	L9-7-5	M	T	S	D	Y	Q	G	I	R	Q	R	K	E	V	A	T	S	N
	2	M1-9-4	M	T	S	D	Y	Q	G	I	R	Q	R	K	E	V	A	T	S	N
	2	S5-18-3	M	T	S	D	Y	Q	G	I	R	Q	R	K	E	V	A	T	S	N

## Sheet: PhoQ
the mutation of PhoQ protein			unknown											TRANSMEMBRANE REGION						unknown
			2	3	4	5	6	7	9	10	11	14	18	21	24	25	33	35	38	44	48	53	60	66	67	69	70	71	72	73	74	75	76	79	80	81	82	83	85	87	99	101	105	111	112	113	114	115	119
ad	>128	L6-5-2	D	S	R	L	L	R	M	R	F	R	I	M	A	M	A	S	I	T	A	T	S	K	L	D	A	H	A	-	T	T	D	R	I	T	P	D	V	P	Q	S	M	I	Q	A	R	D	Q
	>128	M8-9-4	D	S	R	L	L	R	M	R	F	R	I	M	A	M	A	S	I	T	A	T	S	K	L	D	A	H	A	-	T	T	D	R	I	T	P	D	V	P	Q	S	M	I	Q	A	R	D	Q
	>128	S4-6-1	D	V	R	L	L	R	M	R	F	R	I	M	A	M	A	S	I	T	A	T	S	K	L	E	A	R	A	-	T	T	D	R	I	T	P	D	V	P	Q	S	M	I	Q	A	K	D	Q
	>128	S5-4-1	D	S	R	L	L	R	M	R	F	R	I	M	A	M	A	S	I	T	A	T	S	K	L	D	A	H	A	-	T	T	D	R	I	T	P	D	V	P	Q	S	M	I	Q	A	R	D	Q
ac	1	L2-1-5	P	L	A	M	L	H	M	T	L	R	L	M	A	M	A	S	I	A	A	I	S	K	Q	E	P	H	A	-	I	T	D	G	L	T	P	D	I	P	E	S	L	I	T	I	K	E	R
	1	L9-6-5	R	L	A	M	L	H	L	A	L	R	L	M	A	M	A	S	I	A	A	V	S	K	Q	E	P	H	A	-	M	T	D	K	L	T	P	D	I	P	V	S	L	V	S	I	K	E	R
	2	L7-10-5	R	L	A	M	L	H	L	T	L	R	L	M	A	M	A	S	I	A	A	V	S	K	Q	E	P	H	A	-	M	T	D	K	L	T	P	D	I	P	V	S	L	V	S	I	K	E	R
	1	M6-2-1	R	L	A	M	L	H	L	T	L	R	L	M	A	M	A	S	I	A	A	V	S	K	Q	E	P	H	A	-	M	T	D	K	L	T	P	D	I	P	V	S	L	V	S	I	K	E	R
av	2	L9-2-4	Q	F	H	L	P	R	I	K	M	S	I	L	S	L	G	A	A	V	T	A	A	T	E	D	D	K	G	S	N	V	E	R	I	S	R	G	G	R	D	V	L	I	K	A	K	Q	G
	1	L9-7-5	Q	F	H	L	P	R	I	K	M	S	I	L	S	L	G	A	A	V	T	A	A	T	E	D	D	K	G	S	N	V	E	R	I	S	R	G	G	R	D	V	L	I	K	A	K	Q	G
	2	M1-9-4	Q	F	H	L	P	R	I	K	M	S	I	L	S	L	G	A	A	V	T	A	A	T	E	D	D	K	G	S	N	V	E	R	I	S	R	G	G	R	D	V	L	I	K	A	K	Q	G
	2	S5-18-3	Q	F	H	L	P	R	I	K	M	S	I	L	S	L	G	A	A	V	T	A	A	T	E	D	D	K	G	S	N	V	E	R	I	S	R	G	G	R	D	V	L	I	K	A	K	Q	G
[truncated: 68 more columns]

## Sheet: OmpR
the mutation of OmpR protein			unknown			REC						Trans_reg_C		unknown
			1	2	3	30	134	138	140	143	144	158	160	238	239	240
ad	>128	L6-5-2	-	M	S	F	T	V	S	S	Y	D	V	D	G	E
	>128	M8-9-4	-	M	S	V	T	V	S	S	Y	D	V	D	G	E
	>128	S4-6-1	-	M	S	F	T	V	S	S	Y	D	V	D	G	E
	>128	S5-4-1	-	M	S	F	T	V	S	S	Y	D	V	D	G	E
ac	1	L2-1-5	-	M	S	F	A	M	S	A	Y	E	V	E	N	A
	1	L9-6-5	-	M	S	F	A	M	S	A	Y	E	V	E	N	A
	2	L7-10-5	-	M	S	F	A	M	S	A	Y	E	V	E	N	A
	1	M6-2-1	-	M	S	F	A	M	S	A	Y	E	V	E	N	A
av	2	L9-2-4	M	S	Q	F	A	V	N	A	F	E	M	D	G	A
	1	L9-7-5	M	S	Q	F	A	V	N	A	F	E	M	D	G	A
	2	M1-9-4	M	S	Q	F	A	V	N	A	F	E	M	D	G	A
	2	S5-18-3	M	S	Q	F	A	V	N	A	F	E	M	D	G	A

## Sheet: EnvZ
the mutation of EnvZ protein
			unknown	transmembrane region		unknown	unnkown																				transmembrane region (A. veronii)			HAMP					HisKA		unknown											low complexity/unknown (A. veronii)
			5	24	28	57	58	59	74	77	83	86	90	91	92	93	97	101	102	108	110	111	112	131	132	133	152	154	160	190	193	198	215	219	269	281	284	286	287	288	289	295	298	301	302	303	304	310	312
ad	>128	L6-5-2	S	F	A	E	S	N	A	S	T	E	L	N	E	S	T	E	S	G	K	T	K	N	K	V	L	M	V	N	D	Q	S	G	G	D	L	T	Q	Q	I	I	S	V	Q	T	D	E	E
	>128	M8-9-4	S	F	A	E	S	N	A	S	T	E	L	N	E	S	T	E	S	G	K	T	K	N	K	V	L	M	V	N	D	Q	S	G	G	D	L	T	Q	Q	I	I	S	V	Q	T	D	E	E
	>128	S4-6-1	S	F	A	E	S	N	A	S	T	E	L	K	E	S	T	E	S	G	K	T	K	N	K	V	L	M	V	N	D	Q	S	S	G	D	L	T	Q	P	V	I	V	V	Q	T	D	E	E
	>128	S5-4-1	S	F	A	E	S	N	A	S	T	E	L	N	E	S	T	E	S	G	K	T	K	N	K	V	L	M	V	N	D	Q	S	G	G	D	L	T	Q	Q	I	I	S	V	Q	T	D	E	E
ac	1	L2-1-5	G	V	V	D	N	N	T	S	S	E	L	N	D	S	P	Q	S	K	D	T	R	S	Q	M	L	M	V	N	D	Q	S	G	G	N	L	A	R	P	I	I	A	M	Q	T	D	E	L
	1	L9-6-5	G	V	V	D	N	N	T	S	S	E	L	N	D	S	P	Q	S	K	D	T	R	S	Q	M	L	M	V	N	D	Q	S	G	G	N	L	A	R	P	V	I	A	M	Q	T	D	E	L
	2	L7-10-5	G	V	V	D	N	N	T	S	S	E	L	N	D	S	P	Q	S	K	D	T	R	S	Q	M	L	M	V	N	D	Q	S	G	G	N	L	A	R	P	V	I	A	M	Q	T	D	E	L
	1	M6-2-1	G	V	V	D	N	N	T	S	S	E	L	N	D	S	T	Q	S	K	D	T	R	S	Q	M	L	M	V	N	D	Q	S	G	G	N	L	A	R	P	V	I	A	M	Q	T	D	E	L
av	2	L9-2-4	G	A	V	N	T	E	T	T	S	V	F	N	E	A	P	E	N	G	P	A	K	S	K	I	I	L	I	H	E	L	H	S	A	D	Q	L	E	P	I	V	T	I	Y	S	E	D	A
	1	L9-7-5	G	A	V	N	T	E	T	T	S	V	F	N	E	A	P	E	N	G	P	A	K	S	K	I	I	L	I	H	E	L	H	S	A	D	Q	L	E	P	I	V	T	I	Y	S	E	D	A
	2	M1-9-4	G	A	V	N	T	E	T	T	S	V	F	N	E	A	P	E	N	G	P	A	K	S	K	I	I	L	I	H	E	L	H	S	A	D	Q	L	E	P	I	V	T	I	Y	S	E	D	A
	2	S5-18-3	G	A	V	N	T	E	T	T	S	V	F	N	E	A	P	E	N	G	P	A	K	S	K	I	I	L	I	H	E	L	H	S	A	D	Q	L	E	P	I	V	T	I	Y	S	E	D	A
[truncated: 25 more columns]

## Sheet: MlaF
the mutation of MlaF protein
			unknown		AAA							AAA/unknown
			7	27	63	104	123	140	159	190	191	231
ad	>128	L6-5-2	D	G	S	Y	H	R	S	D	M	A
	>128	M8-9-4	D	G	S	Y	H	R	S	D	M	A
	>128	S4-6-1	D	G	S	Y	H	K	S	D	M	A
	>128	S5-4-1	D	G	S	Y	H	K	S	D	M	A
ac	1	L2-1-5	D	R	S	F	R	K	S	E	L	E
	1	L9-6-5	D	R	F	F	R	K	S	E	L	E
	2	L7-10-5	D	R	F	F	R	K	S	E	L	E
	1	M6-2-1	D	R	S	F	R	K	S	E	L	E
av	2	L9-2-4	N	G	S	Y	H	K	A	E	L	D
	1	L9-7-5	N	G	S	Y	H	K	A	E	L	D
	2	M1-9-4	N	G	S	Y	H	K	A	E	L	D
	2	S5-18-3	N	G	S	Y	H	K	A	E	L	D
